# Supplementary material for: Neutralizing Nanobodies against Venoms from Naja haje Species Captured in North Africa
Source: Toxins (Basel). 2024 Sep 14;16(9):393. doi: 10.3390/toxins16090393 (PMC11435604; doi:10.3390/toxins16090393)
Supplement: Supplementary file 1 [file toxins-16-00393-s001.zip]

Archive with 1 entries (1 files):
- toxins-3169961-supplementary.pdf
